# Supplementary material for: Antigen-Heterologous Vaccination Regimen Triggers Alternate Antibody Targeting in SARS-CoV-2-DNA-Vaccinated Mice
Source: Vaccines (Basel). 2024 Feb 20;12(3):218. doi: 10.3390/vaccines12030218 (PMC10974121; doi:10.3390/vaccines12030218)
Supplement: Supplementary file 1 [file vaccines-12-00218-s001.zip]

Archive with 1 entries (1 files):
- vaccines-2864627-supplementary.pdf
